# Supplementary material for: Impact of BTV-3 Circulation in Belgium in 2024 and Current Knowledge Gaps Hindering an Evidence-Based Control Program
Source: Viruses. 2025 Apr 3;17(4):521. doi: 10.3390/v17040521 (PMC12031096; doi:10.3390/v17040521)
Supplement: Supplementary file 1 [file viruses-17-00521-s001.zip]

Archive with 1 entries (1 files):
- Supplementary material_Article BTV.pdf
